# Supplementary material for: miR-379 deletion ameliorates features of diabetic kidney disease by enhancing adaptive mitophagy via FIS1
Source: Commun Biol. 2021 Jan 4;4:30. doi: 10.1038/s42003-020-01516-w (PMC7782535; doi:10.1038/s42003-020-01516-w)
Supplement: Supplementary file 3 — Supplementary Data 1 [file 42003_2020_1516_MOESM3_ESM.xls]

## Sheet: Figure1-d
miR379 RNA expression
Fold over WT	miR379-KO
0.814065	0.198509
0.930765	0.183028
1.02388	0.181553
1.11673	0.182021
1.02078	0.161631
1.09377

## Sheet: Figure2-d
Enrichment of miR379 in Ago2IP
WT	miR-379KO
0.77	0
0.76	0
1.47	0

## Sheet: Figure2-e
Fis1 gene expression
Fold over WT
WT	miR-379KO
1.0027	1.10302
1.06673	1.12702
1.07578	1.23214
0.946498	1.76263
0.941231	1.93563
0.967065	1.99589

## Sheet: Figure2-f
Fis1 3UTR Normilizes luc activity
3UTR WT luc		3UTR MT luc
NC	miR-379	NC	miR-379
0.841622	0.763181	1.1225	0.73979
1.3271	0.74202	1.13247	1.11601
0.938672	0.729559	0.977754	1.18533
0.892602	0.651351	0.767279	0.971963
0.950098	0.860981
1.0259	0.804719
0.946485	0.868727
1.07752	0.812269
1.12693	0.86937
0.939918	0.696476
0.905408	0.766001
1.02774	0.705372
0.906272	0.790012
1.42905	0.833624
1.01078	0.850119
0.961169	0.876046
1.03627	0.821806
1.04548	0.79902
0.902646	0.785601
0.708339	0.701386
	0.682962
	1.03028
	1.09428
	0.8973
	0.73979
	1.11601
	0.971963

## Sheet: Figure2-h
Txn1 3UTR
Normalized luc activity
3UTR WT luc		3UTR MT luc
NC	miR-379	NC	NC
0.809916	0.49489	0.865774	0.779385
0.889116	0.417925	1.24937	1.2124
0.873901	0.187782	0.762484	0.496639
1.42707	0.294128	1.12237	0.643153
0.967546	0.609645		0.251744
0.894146	0.703063		0.51198
0.868062	0.656961		0.44586
1.27025	0.953594		0.636942

## Sheet: Figure2-i
mir379 target genes candidates/Fold over control
	X-Title	WT				miR-379KO
		A:Y1	A:Y2	A:Y3	A:Y4	B:Y1	B:Y2	B:Y3	B:Y4
Edem3		1.21126	1.28502	0.503721		0.408655	0.261396	0.356899
Fis1		1.46965	0.940185	0.590166		0.283508	0.132025	0.248829
Txn1		1.34027	0.925049	0.73468		0.489815	0.580411	0.332187	0.568055
Clta		1.35935	0.679054	1.14728	0.814313	0.65318	0.50045	0.27866	0.441374
Vegfb		1.08204	0.973157	0.88198	1.06282	0.61457	0.565863	0.751767	0.575563
AP3S1		1.17029	0.875432	0.937497	1.01679	0.526195	0.683994	0.67975	0.455101
SLC20A		1.44975	0.741353	0.808896		0.648108	0.466773	0.24583	0.435189
Hnrpc		1.02832	0.928371	1.04331		0.645309	0.864282	0.860144	0.51187
Rab14		0.884954	1.2088	0.906243		1.26216	0.735421	0.87057
Snrpe		0.721111	0.931688	1.3472		0.641683	0.879235	1.60458
Tcea1		1.06937	1.03917	0.891461		1.57038	0.716448	1.07213
Hmgb1		0.875523	0.941326	1.18315		0.896763		0.994239

## Sheet: Figure3-a
mitochonderial function-seahorse
	X-Title	WT-NG		WT-HG		miR379KO-NG		miR379KO-HG
		A:Y1	A:Y2	B:Y1	B:Y2	C:Y1	C:Y2	D:Y1	D:Y2
	1.4	122.1		42.6		93.7		112.9
	8	118.9		39.2		88.8		106.6
	14.6	116.7		37.9		88.2		104.5
	21.4	62.7		19.3		38.3		40.9
	28	61.8		18		36.4		38.5
	34.6	65.3		18.3		35.7		36.9
	41.4	213.4		57.7		151.5		190.8
	48	207.8		55.4		146.1		186.9
	54.7	218.6		58.6		150.7		190.4
	61.4	51.8		9.2		30.4		28.6
	68.1	50.2		10.3		29.5		29.1
	74.7	49.1		9.6		29.1		29.1

## Sheet: Figure3-b
mitochonderial function-seahorse
	X-Title	WT-NG										WT-HG												miR-379KO-NG									miR-379KO-HG
		A:Y1	A:Y2	A:Y3	A:Y4	A:Y5	A:Y6	A:Y7	A:Y8	A:Y9	A:Y10	B:Y1	B:Y2	B:Y3	B:Y4	B:Y5	B:Y6	B:Y7	B:Y8	B:Y9	B:Y10	B:Y11	B:Y12	C:Y1	C:Y2	C:Y3	C:Y4	C:Y5	C:Y6	C:Y7	C:Y8	C:Y9	D:Y1	D:Y2	D:Y3	D:Y4	D:Y5	D:Y6	D:Y7	D:Y8	D:Y9	D:Y10	D:Y11	D:Y12
Basal		77.11	62.58	64.72	68.92	57.98	59.47	92.96	70.82	55.81	65.56	49.22	39.22	48.41	32.65	34.32	41.3	6.2	6.07	15.48	20.34	30.22	20.54	67.33	65.48	51.75	47.63	53.57	63.05	63.28	54.45	65.38	82.01	92.85	81.4	86.22	88.29	71.73	82.71	68.46	65.43	67.05	60.61	63.48
SRC		86.07	91.4	93.9	87.22	63.12	131.93	129	130.3	99.76	106.2	49.82	31	33.49	36.65	24.11	28.6	1.21		3.11	12.69	20.55	8.26	50.53	64.86		57.85	63.52	100.85	61.95	71.25	67.92	110.49	98.73	109.71	108.12	71.8	70.38	96.54	86.19	73.39	72.75	73.53	64.05

## Sheet: Figure3-d
379Ko-MMC-si-Fis1-Fold over con
WT MMC				379KO MMC
NC	si-Fis1	NC	si-Fis1	NC	si-Fis1	NC	si-Fis1
0.460247	0.312924	0.426697	0.045111	0.657875	0.340811	0.729661	0.056593
0.970369	0.291052	0.742745	0.016716	0.483173	0.169155	0.300738	0.076356
0.629519	0.315892	0.437633	0.065264	0.796175	0.194113	0.751767	0.080613
0.912955	0.315931	0.367643	0.091784	0.626395	0.250784	1.04661	0.093034
0.919985	0.260236	0.703493	0.11803	0.705251	0.208095	0.612686	0.224851
1.66418	0.417714	0.357917	0.015974	0.486844	0.160016	0.938889	0.107406
1.36113	0.293903	0.555116	0.061202	0.887646	0.271953	0.965994	0.097174
1.24631	0.327648	0.432751	0.001562	1.33575	0.096119	0.815586	0.243442
1.11632	0.354793	0.472979	0.119436	1.0345	0.078465	0.546601	0.154119
0.571168	0.317728	0.54789	0.210165	1.2335	0.008124	0.613584	0.110648
0.790004	0.362253	0.718178	0.012928	1.23756	0.006171	1.18909	0.014607
1.04688	0.235435	0.63198	0.353777	0.876007	0.006444	0.672872	0.002109
1.19229	0.38928	0.20829	0.145838	1.19534	0.114905	0.411816	0.077879
0.813477	0.213719	0.244887	0.028746	0.864837	0.012342	0.731887	0.12135
1.30516	0.12838	0.618349	0.016248	0.756493	0.050032	1.07465	0.131856

## Sheet: Figure4-c
Cell fluorescence
(Integrated Density)
SdRed- 379Ko-MMC-si-Fis1-Fold over con
WT MMC				379KO MMC
NC	si-Fis1	NC	si-Fis1	NC	si-Fis1	NC	si-Fis1
72.731	57.309	21.932	5.002	94.344	74.417	72.148	66.942
73.118	76.104	14.703	23.095	104.535	121.264	67.823	46.429
154.212	43.651	11.508	8.517	101.833	114.644	81.317	49.349
177.508	81.25	53.631	2.232	192.397	85.704	76.556	46.206
136.962	97.401	51.847	14.312	154.765	82.87	74.497	45.053
126.796	74.02	26.611	44.306	128.056	75.104	90.676	46.891

[truncated: 24 more sheets: Figure4-d, Figure5-a, Figure5-b, Figure5-c, Figure5-d, Figure5-e, Figure5-f, Figure6-b, Figure6-e, Figure6-h, Figure6-j, Figure7-a, Figure7-b, Figure7-c, Figure7-d, Figure7-e, Figure7-f, Figure7-g, Figure7-h, Figure7-i …]
