# Supplementary material for: miR-379 deletion ameliorates features of diabetic kidney disease by enhancing adaptive mitophagy via FIS1
Source: Commun Biol. 2021 Jan 4;4:30. doi: 10.1038/s42003-020-01516-w (PMC7782535; doi:10.1038/s42003-020-01516-w)
Supplement: Supplementary file 4 — Supplementary Data 2 [file 42003_2020_1516_MOESM4_ESM.xls]

## Sheet: Supplementary Fig.4b
Glomerular ATG5 positive area
Fold over WT-Con						Glomerular p62 positive area
ATG5- 24WKS-IHC						Fold over WT-Con
WT Con	WT STZ	miR379KOCon	miR379KO STZ			WT Con	WT STZ	miR379KOCon	miR379KO STZ
1.2619	0.596136	0.908358	0.6982			0.622695	2.264	0.606984	1.86098
1.12271	0.868307	0.890141	0.524412			0.835815	2.24692	0.529933	1.43911
1.10703	0.679666	1.31541	0.808071			1.34006	2.64871	1.30386	1.59513
0.61778	0.884937	0.890903	0.911278			0.67939	2.8248	1.3525	1.66904
1.4261	0.683601	1.22306	0.728159			0.906855	1.87191	1.62299	0.890325
1.43391	0.709435	1.12728	1.03975			0.900981	2.47753	1.86617	1.18255
1.11039	0.958121	1.27663	0.790108			0.723927	1.50878	0.499467	0.819421
0.949615	0.572651	1.00439	0.974751			1.03377	2.42684	0.852072	1.0171
1.01836	1.30741	0.761101	1.28977			1.24129	2.5248	0.665319	0.724747
0.81683	0.696423	1.01702	1.01245			0.631984	1.63338	1.01178	0.929807
1.1759	0.565923	0.84076	0.64685			1.13323	2.15675	0.750294	0.67092
0.93489	0.738061	0.626095	1.23956			1.03364	1.93038	0.565726	1.07558
1.10424	1.19589	0.854724	0.910072			0.73226	1.38132	0.956993	0.617367
0.784142	0.753929	0.79379	1.27142			1.06724	2.1129	1.24635	1.4954
0.827684	0.501752	1.15146	0.84222			1.20932	2.11918	1.19921	1.92901
0.952091	0.711783	1.04679	0.798169			0.932949	2.38203	0.93937	1.53337
0.827938	0.537614	1.06736	0.788395			1.02052	1.87027	2.00866	0.989918
0.860119	0.634219	0.881319	0.714703			1.41903	2.45731	1.27189	1.23514
1.07662	0.942253	1.0619	0.846028			1.30509	2.34747	1.3499	1.68925
0.591756	1.02039	0.911278	1.17494			1.22995	2.50786	1.3055	0.944015

## Sheet: Supplementary Fig.5b
BGL (mg/dl)
BGL-6wk
	X-Title	WT-Con								WT-STZ								miR379KO-Con								miR379KO-STZ
		A:Y1	A:Y2	A:Y3	A:Y4	A:Y5	A:Y6	A:Y7	A:Y8	B:Y1	B:Y2	B:Y3	B:Y4	B:Y5	B:Y6	B:Y7	B:Y8	C:Y1	C:Y2	C:Y3	C:Y4	C:Y5	C:Y6	C:Y7	C:Y8	D:Y1	D:Y2	D:Y3	D:Y4	D:Y5	D:Y6	D:Y7	D:Y8
weeks after STZ injection	1	187	180	210	179	180	200	210	171	257	341	511	561	237				230	194	194	198	189	169	190	198	288	393	292	299		319	261
	3	159	235	175	190	182	163	198	159	211	248	335	548	290	309	474	248	192	206	214	218	166	166	194	204	285	348	301	523	280	278	302
	4	133	163	189	164	165	202	197	161	275	295	385	503	303	201	496	221	188	182	175	188	170	163	207	206	294	307	242	516	340	357	288
	5	124	180	148	155	149	188	174	164	299	360	290	468	261	261	525	295	154	167	212	170	148	163	194	162	228	256	215	653	253	274	253
	6					159	186	142	153	250	320	396	500	427	236	750	348					158	196	206	196	261	449	428	696	354	346	230
BGL (mg/dl)
BGL-24wk
	X-Title	WT-Con						WT-STZ					miR379KO-Con					miR379KO-STZ
		A:Y1	A:Y2	A:Y3	A:Y4	A:Y5	A:Y6	B:Y1	B:Y2	B:Y3	B:Y4	B:Y5	C:Y1	C:Y2	C:Y3	C:Y4	C:Y5	D:Y1	D:Y2	D:Y3	D:Y4	D:Y5
weeks after diabetes onset	1	172	166	193	190	176	152	298	362	416	383	455	179	159	189	192	151	311	525	376	348	525
	2	157	170	184	161	142	158	446	518	555	577	612	182	167	155	185	166	414	658	401	450	580
	4	142	155	177	139	180	171	557	520	554	745	515	153	149	176	165	157	568	619	419	458	633
	6	167	157	201	155	151	144	694	411	591	729	691	229	195	194	179	194	694	745	337	285	700
	8	167	157	201	155	151	144	694	411	591	729	691	229	195	194	179	194	694	745	337	285	700
	14	134	151	163	181	172	169	701	453	699	715	629	200	182	191	180	177	660	732	482	678	711
	17	176	152	167	151	143	156	689	672	690	725	677	155	172	160	184	163	699	701	536	712	736
	23	139	190	183	210	172	147	752	430	750	750	717	186	171	206	171	197	697	719	382		750
	24	169	150	166	229	187	152	708	604	750	626	530	161	155	135	157	156	683	710	462	339	730

## Sheet: Supplementary Fig.6-a
Food intake-6 wks
	X-Title	WT-Con					WT-STZ					miR379KO-Con					miR379KO-STZ
		A:Y1	A:Y2	A:Y3	A:Y4	A:Y5	B:Y1	B:Y2	B:Y3	B:Y4	B:Y5	C:Y1	C:Y2	C:Y3	C:Y4	C:Y5	D:Y1	D:Y2	D:Y3	D:Y4	D:Y5
5		0.49	0.41	0.63	0.05		0.33	0.13	0.32	0.02		0.24	0	0.06	0.075		0.19	0.19	0.1	0.04
7		0.74	0.51	0.98	0.88		0.61	0.53	0.33	0.18		0.24	0	0.69	0.2325		0.3	0.28	1.18	0.4
9		0.93	1.21	1.1	0.98		1.62	0.56	0.33	0.25		1.54	0	1.25	0.6975		0.47	0.28	1.39	0.65
11		0.94	1.32	1.49	1.05		1.81	0.69	0.33	0.41		2.18	0	1.58	0.94		0.51	0.29	1.53	0.87
12		1.41	1.4	1.77	1.05		1.92	0.78	0.33	0.64		2.18	0	1.58	0.94		0.52	0.29	1.54	1.01
15		1.41	1.88	1.77	1.79		2.24	1.04	0.67	0.88		2.18	0	1.8	0.995		0.52	0.43	1.54	1.01
17		1.84	2.37	2.07	1.8		2.39	1.27	0.7	1.21		2.18	0	1.8	0.995		0.63	0.58	2.02	1.39
19		1.84	2.86	2.51	2.1		2.68	1.42	0.86	1.61		2.18	0	2.86	1.26		0.69	0.69	2.02	1.78
21		2.45	3.69	3.89	2.52		3.31	1.92	1.03	2.28		2.18	0.07	3.57	1.455		0.84	0.72	2.6	2.02
23		3.6	4.23	4.4	3.39		4.04	2.43	2.92	3		2.18	0.99	3.8	1.7425		0.94	1.05	3.6	3.54
1		3.62	4.25	4.84	3.65		4.72	2.87	3.89	3.22		2.18	1.07	5.25	2.125		1.21	1.33	4.06	4.1
3		4.49	4.5	5.37	4.19		4.92	2.99	4.08	3.22		2.18	1.22	5.67	2.2675		1.3	1.42	4.69	4.64
5		4.85	5.28	6.76	4.53		5	3.91	5.25	3.26		3.33	1.43	5.67	2.6075		1.3	1.42	5.59	5.26
7		5.2	5.38	6.76	4.94		5.11	3.91	5.71	3.26		4.33	1.43	5.67	2.8575		1.3	1.42	6.23	5.46
9		5.42	5.49	6.76	4.98		5.11	4.37	5.71	3.26		4.78	1.43	5.9	3.0275		1.3	1.44	6.23	5.53
11		5.76	5.62	6.93	5.32		5.11	4.37	5.87	3.26		4.78	1.43	6.17	3.095		1.3	1.44	6.54	6
13		5.98	5.84	8.26	5.32		5.11	4.62	5.87	3.26		4.89	1.43	6.86	3.295		1.3	1.44	6.79	6.28
15		6.03	5.94	8.26	5.49		5.11	4.79	6.24	3.32		5.18	1.43	6.93	3.385		1.3	1.44	7	6.52
17		6.57	6.47	8.26	5.76		5.11	5.17	6.24	3.52		5.18	1.85	6.93	3.49		1.3	1.44	7.19	6.91
19		6.77	6.85	8.26	5.87		5.11	5.41	7.21	3.61		5.18	2.28	6.93	3.5975		1.3	1.44	7.78	7.13
21		7.66	7.84	9.44	6.55		5.23	5.77	7.94	3.81		5.53	3.7	7.36	4.1475		1.3	1.46	8.42	7.81
23		8.89	8.82	9.44	6.81		5.28	6.71	8.87	4.63		5.96	4.14	8.05	4.5375		1.3	1.53	9.06	9.3
1		9.25	8.82	9.47	7.22		5.28	6.93	10.16	5.9		6.13	5.07	8.72	4.98		1.3	2.11	10.06	9.49
3		9.91	8.98	9.76	7.79		5.34	6.93	10.49	6.84		6.7	5.3	9.01	5.2525		1.3	2.12	10.36	9.75
5		11.36	11.55	10.99	8.5		5.35	7.38	10.92	6.96		7.21	5.69	10.11	5.7525		1.3	2.12	11.84	10.04

## Sheet: Supplementary Fig.6-b
water intake-6 wks
	X-Title	WT-Con					WT-STZ					miR379KO-Con					miR379KO-STZ
		A:Y1	A:Y2	A:Y3	A:Y4	A:Y5	B:Y1	B:Y2	B:Y3	B:Y4	B:Y5	C:Y1	C:Y2	C:Y3	C:Y4	C:Y5	D:Y1	D:Y2	D:Y3	D:Y4	D:Y5
5		0	0.02	0.13	0.32		0.13	0.44	0.59	0.33		0.22	0.44	0.29	0.62		0.08	0.3	0.49	0.64
7		0.77	0.61	1.05	0.94		0.9	0.83	1.13	0.61		0.47	1.06	0.53	1.19		0.42	0.93	2.78	0.93
9		1.19	1.55	1.49	1.68		2.37	1.23	1.68	0.61		0.61	1.07	0.53	1.34		0.44	0.94	2.79	1.1
11		1.35	1.75	1.69	1.83		2.53	1.44	1.68	0.63		0.64	1.07	0.7	1.52		0.53	0.94	4	1.41
12		1.53	2.11	2.07	1.86		2.96	1.57	1.68	0.79		0.64	1.29	0.91	1.53		0.57	0.95	4	1.65
15		1.54	2.14	2.35	2.03		2.96	1.75	1.68	0.97		0.75	1.36	1.16	1.61		0.57	1.06	4	1.66
17		1.73	2.5	2.52	2.43		3.28	1.83	1.95	1.05		0.79	1.43	1.17	1.72		0.57	1.14	4.82	1.67
19		2.36	3.01	2.78	2.69		3.45	1.88	2.08	1.2		0.95	1.54	1.23	2.17		0.58	1.14	4.83	1.88
21		2.58	3.73	3.16	2.93		3.73	2.16	2.09	1.57		1.88	2.63	1.9	3.4		0.58	1.14	6.01	1.96
23		3.63	4.37	4.01	3.56		4.38	2.61	3.15	2.12		2.32	3.42	2.89	4.01		0.62	1.52	7.14	3.19
1		3.94	4.76	4.57	4.65		5.58	3.22	5.45	3.07		2.59	4.22	3.61	4.43		0.75	1.7	8.53	4.23
3		4.19	4.78	4.94	4.81		5.7	3.41	6.34	3.3		2.88	4.93	3.77	5.14		1.08	1.85	9.52	4.58
5		4.9	5.4	5.95	5.77		6.04	4.62	7.78	3.63		3.33	5.38	4.19	5.72		1.11	1.85	11.29	5.39
7		5.45	5.89	6.92	6.33		6.37	4.8	9.67	3.63		3.89	5.63	4.22	6.03		1.23	1.85	13.26	5.53
9		5.68	6.32	7.16	6.39		6.4	5.59	9.67	3.63		4.4	6.13	4.23	6.25		1.31	1.92	13.93	5.55
11		6.24	6.52	7.5	6.54		6.58	5.59	10.05	3.64		4.55	6.49	4.23	6.49		1.33	1.93	14.48	6.11
13		6.26	6.69	7.62	6.76		6.61	5.86	10.05	3.64		4.71	6.59	4.23	6.49		1.33	1.95	15.04	6.19
15		6.53	6.87	7.89	7.02		6.61	6.01	10.31	3.64		4.83	6.81	4.27	6.51		1.34	1.96	15.37	6.44
17		7.04	7.35	8.03	7.27		6.71	6.28	10.56	3.66		5.01	6.9	4.69	6.78		1.34	1.96	15.56	6.58
19		7.16	7.67	8.49	7.36		6.71	6.51	11.19	3.93		5.07	7.13	5.09	7.5		1.34	1.96	16.13	6.76
21		7.5	8.61	9.08	7.53		6.8	7.04	11.77	4.02		5.89	8.06	5.64	8.53		1.34	1.97	17.76	7.19
23		8.99	9	10.14	8.06		6.84	8.26	13.97	4.19		6.11	8.94	6.75	9.17		1.34	1.97	18.51	8.06
1		9.32	9.42	10.59	8.73		6.84	8.87	16.27	5.74		6.58	9.38	7.61	9.4		1.58	2.78	21.08	8.65
3		9.66	9.56	10.94	9.1		6.84	8.88	17.04	6.64		6.98	10.16	7.73	10.05		1.58	2.78	22.02	8.87
5		10.41	10.3	11.88	10.41		6.84	9.29	18.79	7.24		7.39	10.88	8.56	10.61		1.59	2.78	24.34	9.26

## Sheet: Supplementary Fig.6-c
Distance (CM)
	X-Title	WT-Con					WT-STZ					miR379KO-Con					miR379KO-STZ
		A:Y1	A:Y2	A:Y3	A:Y4	A:Y5	B:Y1	B:Y2	B:Y3	B:Y4	B:Y5	C:Y1	C:Y2	C:Y3	C:Y4	C:Y5	D:Y1	D:Y2	D:Y3	D:Y4	D:Y5
5		16	930	635	1178		557	2151	3205	127		2290	1302	1816	778		2471	5168	10	194
7		2410	3781	4177	5499		5275	9147	10464	1863		7532	3310	4742	4506		12827	24217	3799	4181
9		6698	10354	11172	12808		9963	13868	13660	2092		9766	3980	4756	5815		15331	24410	4939	5473
11		6930	12046	12960	15715		11378	17305	14272	3881		10271	4063	5663	6096		17227	25244	8770	5726
12		11712	13526	15273	15820		14041	20289	15656	3885		10858	5576	7787	6431		17401	27160	8770	6911
15		12275	13917	16402	19803		14352	21968	15656	5639		12242	6063	8853	6822		19353	30047	9011	8398
17		18044	15487	18202	21178		16112	24631	19264	6258		12953	6988	9042	8973		22822	31682	9782	8878
19		19837	17938	18513	25371		16713	27467	20705	6645		15605	9559	10355	10197		33521	32843	11215	11904
21		23758	27885	36552	30014		17655	33347	22899	7388		18972	13384	15409	12569		40768	34647	12836	16198
23		34475	37140	53575	42475		20313	45438	28399	9142		22393	16647	20692	13799		69573	40752	14320	24954
1		35594	41098	59871	50855		29185	63787	34315	17235		25554	18475	27118	15257		93740	53827	16480	33384
3		40524	44457	60770	53646		32361	80867	35482	19358		26951	19657	29015	17222		122919	67962	18068	37730
5		42392	54694	65417	66538		35495	97497	37473	21458		28803	21384	33647	19542		133809	71313	19338	40443
7		45807	56626	71553	81922		43923	102859	47732	23135		31795	22986	34549	21929		142240	72157	23050	42181
9		46552	62771	72351	87258		46376	106607	48000	24027		33980	24652	34551	22883		147583	72684	25016	42932
11		50193	64943	73763	91224		48460	108653	50047	24246		34164	24933	35724	23336		152943	72873	26764	43994
13		50811	66886	73877	92000		48842	112297	50295	24418		35266	25306	37150	23923		167491	75761	28672	44831
15		53828	68913	75206	92724		50306	114547	50338	24961		35402	26846	37559	24953		210752	79023	30334	45121
17		57036	71059	75727	96116		51366	115003	52563	25571		36218	27106	40412	25833		224370	79033	30351	45943
19		59263	73578	77195	98495		52928	117880	54357	27089		37010	28949	42229	28319		242331	89495	31579	47161
21		61644	82306	83587	102724		57061	122828	55634	30527		43162	32236	47270	31880		253749	91557	34203	48158
23		71591	97306	90603	121085		65966	134773	58612	37751		45291	35845	51989	35814		291357	96633	35592	51050
1		74296	99017	95813	129531		76758	144153	67356	43475		47384	36550	56386	36326		322219	108444	38313	58550
3		75267	101696	97174	132148		90884	144201	69788	46070		48250	38810	56721	38052		327634	113287	39914	60552
5		79461	111386	105519	145300		99435	147050	74758	48181		51399	41062	61226	40885		327927	116553	41861	67143

## Sheet: Supplementary Fig.6-d
VO2 (ml/h/kg)
VO2-6 wks
	X-Title	WT-Con					WT-STZ					miR379KO-Con					miR379KO-STZ
		A:Y1	A:Y2	A:Y3	A:Y4	A:Y5	B:Y1	B:Y2	B:Y3	B:Y4	B:Y5	C:Y1	C:Y2	C:Y3	C:Y4	C:Y5	D:Y1	D:Y2	D:Y3	D:Y4	D:Y5
5		2537	3825	3607	3584		4076	3183	3498	3249		4440	3815	3743	3873		2921	3710	3203	2760
7		1773	3550	2238	3537		3710	2995	2340	2284		2652	2579	3492	2393		3394	2293	3926	3776
9		3231	3409	3676	3274		4906	2733	3446	2533		3961	2569	2249	2740		3892	4186	4001	3879
11		1960	3534	2929	3310		2723	2612	2605	3108		2492	2556	2344	2256		2833	1937	2382	3197
12		1933	3342	2385	2303		3318	2760	2567	2964		2283	2724	2513	2082		2831	1944	3919	2719
15		2129	2581	2088	2299		2517	4324	2094	4131		2287	2213	3321	2436		2778	1796	2188	2886
17		3570	2500	3320	2252		2344	2476	2024	2353		3032	2200	2239	2298		2360	4048	2273	2476
19		1886	3159	2457	2815		2269	3039	1994	3357		3904	3158	2700	3851		3600	2159	2060	3838
21		1906	4202	3577	3876		2694	2422	2942	3359		3903	3242	3716	3497		3602	1798	2026	2410
23		3490	3944	4240	3855		4437	4199	3700	3889		2412	3099	3601	3213		2856	1991	3762	3570
1		1949	2241	3983	3040		4573	4497	3617	3952		4182	3309	2579	2755		3451	3347	2225	4378
3		3181	2440	2394	2801		2880	2476	2746	2388		2424	2325	2293	3235		3684	3085	3724	4406
5		2348	3879	4042	4223		4186	4314	2734	3575		2603	2573	3651	3930		3771	3676	3758	3815
7		2025	2686	3275	3642		4419	2427	4022	2136		2903	2502	2205	2750		2967	1710	3536	3713
9		2155	2246	2622	3882		3381	3688	2765	1814		3629	2775	2328	2507		3541	1708	4616	3067
11		2041	2245	2803	3488		4037	2431	3362	3252		2410	2285	2149	2011		2041	1494	3674	2985
13		1924	2242	2248	2825		2422	2416	2781	2113		2394	2193	2042	2062		2553	1442	3939	2642
15		1849	2218	2251	2325		2351	4122	2605	2073		2446	3574	2144	2215		2024	3579	2264	2461
17		3014	2398	2292	2507		3874	2351	2384	2038		2332	2459	2284	2338		3281	1695	2441	2911
19		2098	3323	3005	2930		2150	2259	3094	2017		2656	3233	2304	3590		1797	1181	2635	2601
21		2405	3993	3863	2968		2162	3470	2285	3029		3868	3649	3606	3212		2365	2684	2468	2490
23		3461	3923	3847	3794		4114	4072	3278	3364		3389	3410	3575	3876		2370	1558	3731	3586
1		3188	2714	3324	3322		4182	2827	3995	3168		2925	2620	3351	3206		3064	1674	3114	4075
3		2687	2491	3544	3296		4226	2601	2544	2977		3065	2754	2589	3278		2823	3537	3511	4569
5		3005	4004	4341	4102		2546	3099	3699	2365		3857	2639	2257	2935		842	2305	3770	4098

## Sheet: Supplementary Fig.6-e
VCo2 (ml/h/kg)
VCO2-6 wks
	X-Title	WT-Con					WT-STZ					miR379KO-Con					miR379KO-STZ
		A:Y1	A:Y2	A:Y3	A:Y4	A:Y5	B:Y1	B:Y2	B:Y3	B:Y4	B:Y5	C:Y1	C:Y2	C:Y3	C:Y4	C:Y5	D:Y1	D:Y2	D:Y3	D:Y4	D:Y5
5		2179	3392	3252	3341		3463	3644	3302	3411		4150	3541	3486	3604		3479	3157	2273	3805
7		1674	3421	2134	3452		2005	2326	1953	2362		2285	2384	3200	2245		2789	2598	3198	2386
9		2983	3227	3503	3017		3708	2391	2389	2373		3380	2272	1809	2425		1756	1591	2192	2245
11		1589	3082	2478	2886		2987	2089	1669	1959		1931	2041	1967	1946		1867	1411	2224	3255
12		1605	3090	2109	1935		2001	2042	1580	2416		1795	2287	2098	1667		2043	1329	2261	2905
15		1711	2162	1773	2059		2033	2991	2634	2087		1766	1846	2794	1877		1641	1389	2214	2035
17		3081	2235	2944	2101		1980	2860	1619	2079		2448	1735	1915	1907		1444	2293	2984	2038
19		1756	2922	2434	2547		2160	1967	1686	2347		3227	2582	2331	3645		1801	1474	1903	2297
21		1802	4158	3449	3609		3199	2925	2285	3057		3814	3216	3552	3442		2571	2233	2944	3167
23		3393	3756	4007	3582		3393	3847	3200	3257		2262	3029	3409	3127		2718	2869	2607	3804
1		1886	1939	3676	2928		4063	3558	2596	3241		3869	3284	2465	2544		2846	2819	2656	3555
3		3022	2071	2116	2478		2768	1896	2033	2084		2263	2234	2146	2997		2513	2667	2340	3306
5		2230	3629	3792	3976		3709	3622	3309	2923		2423	2347	3181	3671		1087	1247	2905	2958
7		1890	2500	3048	3194		3267	2120	2656	1609		2675	2078	1638	2471		1097	689	3523	2563
9		1970	2018	2273	3213		1894	3334	1911	1436		3402	2595	1822	2352		1131	2038	2146	2368
11		1897	1864	2566	2906		2112	1858	2191	1633		2228	2184	1671	1846		996	1155	1930	3084
13		1777	1878	1793	2463		2876	2078	1724	2213		2180	1987	1562	1801		2546	961	2483	2094
15		1632	1969	1771	1901		1675	2006	2898	2392		2171	3207	1629	1828		1421	1812	2441	2477
17		2880	2261	1899	2103		2576	3151	1717	2506		1945	2325	2051	2063		2285	1274	2835	2539
19		1901	3006	2638	2498		1642	2541	2876	2607		2286	3080	2162	3402		1098	1083	3147	2680
21		2244	3850	3680	2506		2441	2635	3204	2188		3748	3547	3458	3151		2051	1733	3242	3062
23		3321	3730	3774	3413		3337	3334	3036	2760		3347	3414	3498	3861		2099	2314	2924	3875
1		3142	2551	3126	2947		3248	2336	3586	3249		2811	2624	3238	3117		1911	2945	3621	3327
3		2664	2261	3313	3023		3147	2248	2450	2874		2931	2588	2606	3219		345	1125	2763	2832
5		2954	3587	4147	3880		1131	2769	3444	2379		3648	2400	2162	2690		433	1318	3620	2912

## Sheet: Supplementary Fig.6-f
RER-6 wks
	X-Title	WT-Con					WT-STZ					miR379KO-Con					miR379KO-STZ
		A:Y1	A:Y2	A:Y3	A:Y4	A:Y5	B:Y1	B:Y2	B:Y3	B:Y4	B:Y5	C:Y1	C:Y2	C:Y3	C:Y4	C:Y5	D:Y1	D:Y2	D:Y3	D:Y4	D:Y5
5		0.92	0.918	0.934	0.946		0.851	0.875	0.855	0.929		0.936	0.938	0.894	0.939		0.854	0.796	0.815	0.889
7		0.927	0.957	1.002	0.98		0.862	0.819	0.822	0.897		0.831	0.888	0.91	0.866		0.816	0.794	0.853	0.886
9		0.885	0.883	0.919	0.846		0.861	0.81	0.859	0.856		0.838	0.809	0.821	0.837		0.759	0.741	0.838	0.821
11		0.776	0.933	0.884	0.846		0.852	0.803	0.795	0.816		0.816	0.793	0.838	0.873		0.744	0.698	0.852	0.779
12		0.797	0.89	0.903	0.806		0.832	0.773	0.778	0.824		0.813	0.817	0.824	0.808		0.709	0.696	0.792	0.803
15		0.797	0.848	0.883	0.892		0.778	0.819	0.794	0.85		0.767	0.837	0.851	0.76		0.692	0.738	0.774	0.771
17		0.933	0.944	0.929	0.937		0.845	0.833	0.805	0.815		0.783	0.803	0.876	0.833		0.718	0.778	0.784	0.795
19		0.976	0.956	0.995	0.904		0.867	0.799	0.837	0.877		0.912	0.922	0.901	0.954		0.785	0.725	0.849	0.85
21		0.949	0.991	0.969	0.95		0.892	0.842	0.805	0.913		0.97	0.965	0.939	0.96		0.771	0.752	0.888	0.837
23		0.962	0.949	0.969	0.945		0.884	0.874	0.832	0.884		0.965	0.953	0.964	0.966		0.746	0.827	0.824	0.887
1		0.96	0.832	0.894	0.904		0.885	0.843	0.824	0.894		0.943	0.972	0.905	0.923		0.75	0.804	0.855	0.932
3		0.934	0.886	0.851	0.888		0.832	0.77	0.862	0.783		0.909	0.968	0.895	0.928		0.724	0.764	0.85	0.895
5		0.97	0.944	0.947	0.931		0.846	0.852	0.858	0.827		0.951	0.909	0.826	0.94		0.672	0.676	0.885	0.895
7		0.968	0.888	0.943	0.857		0.809	0.87	0.858	0.724		0.96	0.906	0.748	0.921		0.674	0.703	0.854	0.839
9		0.886	0.796	0.814	0.848		0.744	0.87	0.852	0.691		0.888	0.91	0.759	0.9		0.658	0.704	0.825	0.797
11		0.918	0.832	0.896	0.821		0.736	0.844	0.855	0.73		0.917	0.983	0.801	0.904		0.651	0.673	0.806	0.806
13		0.887	0.816	0.806	0.878		0.724	0.851	0.832	0.726		0.897	0.875	0.771	0.788		0.685	0.701	0.831	0.807
15		0.889	0.874	0.815	0.842		0.716	0.817	0.828	0.762		0.876	0.877	0.8	0.842		0.698	0.71	0.819	0.849
17		0.945	0.925	0.859	0.834		0.74	0.847	0.865	0.799		0.87	0.959	0.925	0.891		0.705	0.701	0.809	0.87
19		0.897	0.937	0.88	0.866		0.763	0.906	0.897	0.82		0.907	0.978	0.99	0.985		0.706	0.728	0.805	0.884
21		0.964	0.962	0.991	0.906		0.776	0.871	0.891	0.811		0.967	0.969	0.94	1.042		0.705	0.745	0.862	0.891
23		0.974	0.946	0.976	0.916		0.766	0.904	0.884	0.814		0.961	0.957	0.985	0.951		0.705	0.721	0.894	0.924
1		0.997	0.939	0.917	0.919		0.735	0.915	0.888	0.89		0.934	0.985	0.945	0.953		0.709	0.806	0.874	0.888
3		0.954	0.856	0.955	0.941		0.707	0.782	0.84	0.926		0.979	0.932	0.96	0.956		0.653	0.746	0.831	0.817
5		0.967	0.921	0.947	0.924		0.691	0.8	0.847	0.93		0.928	0.937	0.953	0.871		0.661	0.73	0.863	0.808

## Sheet: Supplementary Fig.7-C
EDEM3 cell fluorescence
Fold over WT-NG
WT NG	WT HG	miR379KO NG	miR379KO HG
0.592386	0.624619	1.48837	1.79763
0.576705	0.087551	1.33548	1.03493
1.40387	0.638993	0.79493	1.26187
1.1643	0.615036	1.09504	0.223016
1.32503	0.915149	1.99277	1.84119
0.639864	0.625054	1.56373	1.24793
0.815402	0.388536	2.0115	0.980486
0.73874	0.253506	2.53768	1.4557
1.76365	0.834132	2.069	1.39167
0.690827	0.480007	1.22005	2.11517
2.15437	0.270058	1.17214	1.04452
0.517467	0.490896	1.34332	1.75538
0.89642	0.733513	1.76714	1.92613
0.984842	0.092343	1.64257	1.14078
0.736127	0.997909	2.46145	0.216482
	0.419897	3.01768	1.49621
		2.2245
		1.78935
		1.99103
		1.86732

## Sheet: Supplementary Fig.7-d
FIS1 cell fluorescence
Fold over WT-NG
WT NG	WT HG	miR379KO NG	miR379KO HG
1.15104	0.593531	0.883114	0.949874
0.851178	0.358226	0.693464	1.50056
0.661329	0.654513	1.06638	0.782028
1.64452	0.548514	0.713898	0.748081
1.27677	0.756681	0.431021	1.08063
0.789571	0.619393	1.38629	0.461421
0.76694	0.367166	0.736247	0.611666
0.82729	0.644296	0.666007	1.09823
1.19442	0.654513	0.678778	0.54503
0.703448	0.692187	1.51847	0.631154
0.917185	0.270106	1.15194	0.804659
0.724821	0.210721	1.24836	0.606008
1.65458	0.490406	1.08553	0.99828
1.06052	0.6692	1.09894	1.20636
0.782656	0.370997	2.22024	1.50748
1.24031		2.77833	0.608523
0.847406		1.47569	0.684588
1.22459		0.724753	0.707219
0.681445		1.12512	0.715392
0.689618			0.899583
